# Supplementary material for: The Effect of Tryptophan-to-Tyrosine Mutation at Position 61 of the Nonstructural Protein of Severe Fever with Thrombocytopenia Syndrome Virus on Viral Replication through Autophagosome Modulation
Source: Int J Mol Sci. 2024 Jun 10;25(12):6394. doi: 10.3390/ijms25126394 (PMC11203599; doi:10.3390/ijms25126394)
Supplement: Supplementary file 1 [file ijms-25-06394-s001.zip]

Archive with 1 entries (1 files):
- ijms-2960237-supplementary.pdf
